# Supplementary material for: PUNCH2: Explore the strategy for intrinsically disordered protein predictor
Source: PLoS One. 2025 Mar 26;20(3):e0319208. doi: 10.1371/journal.pone.0319208 (PMC11940444; doi:10.1371/journal.pone.0319208)
Supplement: S1 Table — PrepBase specifies the probability distribution for each amino acid. The probabilities are calculated based on the residue composition from the PDB_missing: clstr30 dataset. This distribution serves as a foundational reference for the model, helping to encode the inherent likelihood of each amino acid’s occurrence. (XLSX) [file pone.0319208.s001.xlsx]

## Sheet: S1 Table
S1 Table. PrepBase: Probability model.
AA	Number	Percentage(%)	AA	Number	Percentage(%)
A	30063	0.757	C	2933	0.074
D	22011	0.554	E	28864	0.727
F	8711	0.219	G	34959	0.88
H	32858	0.827	I	11900	0.3
K	23982	0.604	L	25031	0.63
M	14168	0.357	N	17194	0.433
P	21787	0.549	Q	15994	0.403
R	18600	0.468	S	39834	1.003
T	20605	0.519	V	17303	0.436
W	2294	0.058	Y	7041	0.177
X	1117	0.028
