# Supplementary material for: PUNCH2: Explore the strategy for intrinsically disordered protein predictor
Source: PLoS One. 2025 Mar 26;20(3):e0319208. doi: 10.1371/journal.pone.0319208 (PMC11940444; doi:10.1371/journal.pone.0319208)
Supplement: S2 Table — CNN_L11_narrow consists of 11 layers with a narrow configuration. The model employs a learning rate of 0.0001. The narrower architecture is designed to focus on extracting detailed features through multiple convolutional layers, allowing the model to capture subtle patterns in the data. #features stands for the number of input features. For instance, if the embedding method used is One-Hot, the #feature=21. (XLSX) [file pone.0319208.s002.xlsx]

## Sheet: S2 Table
S2 Table. Model structure of CNN L11 narrow.
#layer	#in_channel	#out_channel	kernel_size	stride	padding	activation function
1	#features	50	3	1	1	ReLu
2	50	30	3	1	1	ReLu
3	30	30	3	1	1	ReLu
4	30	20	7	1	3	ReLu
5	20	20	7	1	3	ReLu
6	20	20	15	1	7	ReLu
7	20	20	7	1	3	ReLu
8	20	20	7	1	3	ReLu
9	20	10	3	1	1	ReLu
10	10	10	3	1	1	ReLu
last	1	1	1	1	0	Sigmoid
