# Supplementary material for: PUNCH2: Explore the strategy for intrinsically disordered protein predictor
Source: PLoS One. 2025 Mar 26;20(3):e0319208. doi: 10.1371/journal.pone.0319208 (PMC11940444; doi:10.1371/journal.pone.0319208)
Supplement: S3 Table — This table outlines the structure of CNN_L12_narrow, a variant with an additional convolutional layer compared to CNN_L11_narrow. This model also uses a learning rate of 0.0001, aiming to further refine feature extraction for a larger dataset through increased depth, potentially capturing more complex hierarchical features. #features stands for the number of input features. For instance, if the embedding method used is One-Hot, the #feature=21. (XLSX) [file pone.0319208.s003.xlsx]

## Sheet: S3 Table
S3 Table. Model structure of CNN L12 narrow.
#layer	#in_channel	#out_channel	kernel_size	stride	padding	activation_function
1	#features	50	3	1	1	ReLu
2	50	30	3	1	1	ReLu
3	30	30	3	1	1	ReLu
4	30	20	7	1	3	ReLu
5	20	20	7	1	3	ReLu
6	20	20	15	1	7	ReLu
7	20	20	15	1	7	ReLu
8	20	20	7	1	3	ReLu
9	20	20	7	1	3	ReLu
10	20	10	3	1	1	ReLu
11	10	10	3	1	1	ReLu
last	1	1	1	1	0	Sigmoid
