# Supplementary material for: PUNCH2: Explore the strategy for intrinsically disordered protein predictor
Source: PLoS One. 2025 Mar 26;20(3):e0319208. doi: 10.1371/journal.pone.0319208 (PMC11940444; doi:10.1371/journal.pone.0319208)
Supplement: S4 Table — CNN_L3_wide consists of 3 layers but with a wider configuration, meaning each layer has more filters. The wider structure allows for a broader capture of features at each level, facilitating the recognition of diverse patterns within the input data. This model also operates with a learning rate of 0.0001. #features stands for the number of input features. For instance, if the embedding method used is One-Hot, the #feature=21. These different configurations highlight the exploration of depth versus breadth in CNN architectures, providing insights into the trade-offs between layer depth and layer width in capturing features from protein sequences. (XLSX) [file pone.0319208.s004.xlsx]

## Sheet: S4 Table
S4 Table. Model structure of CNN L3 wide
#layer	#in_channel	#out_channel	kernel_size	stride	padding	activation_function
1	#features	100	3	1	1	ReLu
2	100	50	5	1	2	ReLu
3	50	10	15	1	7	ReLu
last	1	1	1	1	0	Sigmoid
