# Supplementary material for: PUNCH2: Explore the strategy for intrinsically disordered protein predictor
Source: PLoS One. 2025 Mar 26;20(3):e0319208. doi: 10.1371/journal.pone.0319208 (PMC11940444; doi:10.1371/journal.pone.0319208)
Supplement: S5 Table — The performance of PUNCH2 on the CAID1 dataset (Disorder_PDB_1) was compared against other well-known predictors. It summarizes these results, highlighting the robustness of PUNCH2 in this historical benchmarking context. (XLSX) [file pone.0319208.s005.xlsx]

## Sheet: S5 Table
S5 Table. Performance comparison of PUNCH2 and other well-known predictors on Disorder PDB 1 (CAID1).
Predictor	ROC-AUC	PR-AUC	APS	F1	Best_t	MCC
SPOT-Disorder2	0.92	0.866	0.866	0.792	0.333	0.705
SPOT-Disorder	0.918	0.846	0.846	0.79	0.334	0.695
ESpritz-D	0.855	0.694	0.694	0.694	0.235	0.543
ESpritz-N	0.839	0.755	0.755	0.681	0.32	0.54
ESpritz-X	0.861	0.769	0.767	0.699	0.057	0.563
MobiDB-lite	0.844	0.774	0.736	0.704	0.333	0.583
PUNCH2	0.939	0.898	0.898	0.822	0.355	0.745
PUNCH2-Light	0.935	0.893	0.893	0.818	0.344	0.738
