# Supplementary material for: PUNCH2: Explore the strategy for intrinsically disordered protein predictor
Source: PLoS One. 2025 Mar 26;20(3):e0319208. doi: 10.1371/journal.pone.0319208 (PMC11940444; doi:10.1371/journal.pone.0319208)
Supplement: S6 Table — (XLSX) [file pone.0319208.s007.xlsx]

## Sheet: S6 Table
S6 Table. Prediction performance of PUNCH2 for 42 partially disordered protein sequences, sorted by accuracy.
Index	Protein	Acc	AUC-ROC	MCC	TPR	Avg.Conf	Seq.Length	Per.Disorder
1	DP03610	1	1	1	1	0.945	424	0.054
2	DP03661	0.997	1	0.959	1	0.927	377	0.032
3	DP03210	0.995	1	0.951	1	0.892	185	0.054
4	DP03584	0.994	0.999	0.926	0.929	0.88	355	0.039
5	DP03608	0.993	0.999	0.982	0.974	0.82	136	0.279
6	DP03621	0.99	1	0.874	1	0.931	486	0.035
7	DP02797	0.991	1	0.944	1	0.899	433	0.083
8	DP03073	0.981	1	0.945	1	0.883	531	0.202
9	DP03642	0.981	1	0.944	1	0.924	369	0.198
10	DP03639	0.966	0.999	0.722	1	0.877	505	0.04
11	DP03588	0.976	1	0.895	1	0.9	337	0.11
12	DP03074	0.986	1	0.953	1	0.879	505	0.168
13	DP03622	0.963	0.995	0.926	0.941	0.818	218	0.624
14	DP03631	0.987	1	0.769	0.6	0.943	303	0.033
15	DP03583	0.987	0.999	0.916	0.923	0.921	155	0.084
16	DP03612	0.986	1	0.915	1	0.923	210	0.081
17	DP03619	0.961	0.993	0.783	0.727	0.849	102	0.108
18	DP03594	0.96	0.995	0.895	0.886	0.915	478	0.257
19	DP03158	0.962	0.966	0.795	0.891	0.739	494	0.093
20	DP03477	0.949	0.991	0.786	0.655	0.843	373	0.147
21	DP02759	0.933	0.984	0.823	0.814	0.762	598	0.261
22	DP02757	0.924	0.988	0.765	0.642	0.794	580	0.212
23	DP03605	0.943	0.817	-0.023	0	0.925	280	0.046
24	DP03096	0.912	0.742	-0.043	0	0.945	181	0.061
25	DP03644	0.806	0.834	0.431	0.241	0.844	933	0.254
26	DP03665	0.969	0.956	-0.01	0	0.873	552	0.027
27	DP03648	0.824	0.797	-0.068	0	0.871	119	0.151
28	DP02734	0.763	0.726	0	0	0.953	604	0.237
29	DP03616	0.662	0.784	-0.082	0	0.924	145	0.324
30	DP03647	0.301	0.635	0.13	0.136	0.881	156	0.801
