# Supplementary material for: PUNCH2: Explore the strategy for intrinsically disordered protein predictor
Source: PLoS One. 2025 Mar 26;20(3):e0319208. doi: 10.1371/journal.pone.0319208 (PMC11940444; doi:10.1371/journal.pone.0319208)
Supplement: S7 Table — (XLSX) [file pone.0319208.s008.xlsx]

## Sheet: S7 Table
S7 Table. Prediction performance of PUNCH2 for 29 fully disordered protein sequences, sorted by accuracy.
Index	Protein	Acc	TPR	Avg.Conf	Seq.Length	Per.Disorder
1	DP02342	1	1	0.956	227	1
2	DP03699	1	1	0.547	64	1
3	DP03667	1	1	0.684	450	1
4	DP03700	1	1	0.756	158	1
5	DP03704	1	1	0.802	108	1
6	DP03664	1	1	0.708	448	1
7	DP03429	1	1	0.605	149	1
8	DP03403	1	1	0.824	180	1
9	DP03407	1	1	0.763	102	1
10	DP03392	1	1	0.552	257	1
11	DP03367	1	1	0.415	103	1
12	DP03066	1	1	0.96	183	1
13	DP02992	1	1	0.645	765	1
14	DP02911	1	1	0.847	929	1
15	DP03415	1	1	0.916	212	1
16	DP03738	1	1	0.697	227	1
17	DP03001	0.958	0.958	0.712	457	1
18	DP02909	0.943	0.943	0.65	279	1
19	DP03404	0.938	0.938	0.625	112	1
20	DP02348	0.935	0.935	0.74	415	1
21	DP03000	0.928	0.928	0.671	456	1
22	DP03408	0.878	0.878	0.568	131	1
23	DP03405	0.833	0.833	0.519	96	1
24	DP02914	0.718	0.718	0.516	110	1
25	DP03369	0.645	0.645	0.558	372	1
26	DP03067	0.515	0.515	0.413	68	1
27	DP02544	0.435	0.435	0.749	372	1
28	DP03705	0.293	0.293	0.628	75	1
29	DP03489	0.16	0.16	0.695	25	1
