# Supplementary material for: PUNCH2: Explore the strategy for intrinsically disordered protein predictor
Source: PLoS One. 2025 Mar 26;20(3):e0319208. doi: 10.1371/journal.pone.0319208 (PMC11940444; doi:10.1371/journal.pone.0319208)
Supplement: S8 Table — (XLSX) [file pone.0319208.s009.xlsx]

## Sheet: S8 Table
S8 Table. Prediction performance of PUNCH2-light for 42 partially disordered protein sequences, sorted by accuracy.
Index	Protein	Acc	AUC-ROC	MCC	TPR	Avg.Conf	Seq.Length	Per.Disorder
1	DP03610	1	1	1	1	0.947	424	0.054
2	DP03661	0.997	1	0.959	1	0.931	377	0.032
3	DP03210	0.995	1	0.951	1	0.891	185	0.054
4	DP03584	0.994	0.999	0.926	0.929	0.87	355	0.039
5	DP03621	0.994	1	0.919	1	0.944	486	0.035
6	DP02797	0.993	1	0.957	1	0.909	433	0.083
7	DP03608	0.993	0.999	0.982	0.974	0.805	136	0.279
8	DP02681	0.988	0.999	0.923	0.943	0.901	415	0.084
9	DP03583	0.987	0.999	0.924	1	0.919	155	0.084
10	DP03631	0.987	1	0.769	0.6	0.935	303	0.033
11	DP03612	0.986	1	0.915	1	0.908	210	0.081
12	DP03074	0.984	1	0.947	1	0.892	505	0.168
13	DP03642	0.981	1	0.944	1	0.929	369	0.198
14	DP03073	0.977	1	0.935	1	0.899	531	0.202
15	DP03639	0.974	0.999	0.768	1	0.898	505	0.04
16	DP03588	0.97	1	0.872	1	0.906	337	0.11
17	DP03665	0.969	0.973	0.117	0.067	0.912	552	0.027
18	DP03609	0.966	1	0.912	1	0.814	117	0.231
19	DP03622	0.963	0.993	0.926	0.941	0.819	218	0.624
20	DP03619	0.961	0.989	0.783	0.727	0.833	102	0.108
21	DP03594	0.96	0.994	0.895	0.886	0.939	478	0.257
22	DP02699	0.958	0.962	0.696	0.635	0.884	898	0.082
23	DP02759	0.952	0.989	0.875	0.917	0.777	598	0.261
24	DP03477	0.949	0.987	0.785	0.673	0.827	373	0.147
25	DP03620	0.949	0.899	-0.022	0	0.887	335	0.039
26	DP03601	0.946	0.898	0.679	0.714	0.922	616	0.091
27	DP03605	0.946	0.809	-0.019	0	0.908	280	0.046
28	DP02753	0.937	0.956	0.401	0.409	0.854	745	0.059
29	DP03158	0.937	0.965	0.707	0.891	0.745	494	0.093
30	DP02837	0.926	0.99	0.48	0.286	0.917	285	0.098
31	DP02757	0.924	0.988	0.766	0.772	0.778	580	0.212
32	DP03663	0.92	0.96	0.63	0.583	0.853	87	0.138
33	DP03096	0.912	0.767	-0.043	0	0.939	181	0.061
34	DP03580	0.897	0.912	0.282	0.182	0.9	204	0.108
35	DP02585	0.888	0.877	0.516	0.379	0.827	591	0.161
36	DP02543	0.869	1	0.765	0.741	0.744	274	0.507
37	DP03689	0.865	0.943	0.654	0.584	0.766	355	0.285
38	DP03648	0.824	0.744	-0.068	0	0.878	119	0.151
39	DP03644	0.807	0.78	0.435	0.245	0.858	933	0.254
40	DP02734	0.763	0.74	0	0	0.946	604	0.237
41	DP03616	0.662	0.759	-0.082	0	0.911	145	0.324
42	DP03647	0.308	0.569	0.136	0.144	0.883	156	0.801
