# Supplementary material for: PUNCH2: Explore the strategy for intrinsically disordered protein predictor
Source: PLoS One. 2025 Mar 26;20(3):e0319208. doi: 10.1371/journal.pone.0319208 (PMC11940444; doi:10.1371/journal.pone.0319208)
Supplement: S9 Table — (XLSX) [file pone.0319208.s010.xlsx]

## Sheet: S9 Table
S9 Table. Prediction performance of PUNCH2-light for 29 fully disordered protein sequences, sorted by accuracy.
Index	Protein	Acc	TPR	Avg.Conf	Seq.Length	Per.Disorder
1	DP02342	1	1	0.965	227	1
2	DP03667	1	1	0.704	450	1
3	DP03699	1	1	0.661	64	1
4	DP03700	1	1	0.735	158	1
5	DP03704	1	1	0.806	108	1
6	DP03664	1	1	0.745	448	1
7	DP03429	1	1	0.634	149	1
8	DP03403	1	1	0.8	180	1
9	DP03407	1	1	0.756	102	1
10	DP03392	1	1	0.583	257	1
11	DP03066	1	1	0.971	183	1
12	DP03001	1	1	0.703	183	1
13	DP02992	1	1	0.653	765	1
14	DP02911	1	1	0.811	929	1
15	DP03415	1	1	0.922	212	1
16	DP03738	1	1	0.916	227	1
17	DP03000	0.947	0.947	0.617	456	1
18	DP03367	0.942	0.942	0.359	103	1
19	DP02909	0.914	0.914	0.649	279	1
20	DP02348	0.889	0.889	0.743	415	1
21	DP03404	0.857	0.857	0.636	112	1
22	DP03405	0.802	0.802	0.566	96	1
23	DP03408	0.779	0.779	0.56	131	1
24	DP02914	0.682	0.682	0.668	110	1
25	DP03369	0.637	0.637	0.618	372	1
26	DP03067	0.544	0.544	0.429	68	1
27	DP02544	0.457	0.457	0.76	372	1
28	DP03705	0.293	0.293	0.559	75	1
29	DP03489	0.12	0.12	0.73	25	1
